# Supplementary material for: Poly(aspartic acid) Biohydrogel as the Base of a New Hybrid Conducting Material
Source: Int J Mol Sci. 2021 Dec 6;22(23):13165. doi: 10.3390/ijms222313165 (PMC8658656; doi:10.3390/ijms222313165)
Supplement: Supplementary file 1 [file ijms-22-13165-s001.zip]

Archive with 1 entries (1 files):
- ijms-1485271-supplementary.pdf
